# Supplementary material for: Isolation, Functional Characterization and Transmissibility of p3PS10, a Multidrug Resistance Plasmid of the Fish Pathogen Piscirickettsia salmonis
Source: Front Microbiol. 2018 May 8;9:923. doi: 10.3389/fmicb.2018.00923 (PMC5952111; doi:10.3389/fmicb.2018.00923)
Supplement: Supplementary file 2 [file Table_2.XLSX]

## Sheet: AY3800B
ORF_ID	CONTIG	START	STOP	ORIENTATION	CUT_OFF	Best_Hit_evalue	Best_Hit_ARO	Best_Identites	ARO	ARO_name	Model_type	SNP	Best_Hit_ARO_category	AR0_category	bit_score	Predicted_Protein	CARD_Protein_Sequence	LABEL	ID
gene_1159	AVM72_05970 Piscirickettsia salmonis strain AY3800B, complete genome	1	3057	+	Strict	0	mexW	35	ARO:3003031	mexW	protein homolog model	n/a	efflux pump conferring antibiotic resistance; chloramphenicol resistance gene; tetracycline resistance gene; fluoroquinolone resistance gene	chloramphenicol resistance gene; efflux pump conferring antibiotic resistance; fluoroquinolone resistance gene; tetracycline resistance gene	581637	MQLPEICIRHPVFATVLSIMLMIVGVVSFNSLEMTYFPRFDSPTVQISASLDGASPESMAKDVASKIENAIQSSASGIVDIKSTSKIGSTTITVTFNNQVNYYAQVNNIRGAIAGIQGTQLPAGMDPPTVSTEFVLTPTLNLAFIDPSMSQDDLNQFVNDKMKHYFENLPGVGAVWIFGGSSRALRVWLDPVRMAALKITASDVVNALGEDNVDFPAGVIQGENRNFTLVTHVRFTSPEQFAALILRDSHGQTVRLGDVAKVALGENSLTPSPMKINGKNGIVMEIRPTTTANPIDVAKEARAQIAKLQSSLPKGMELKAAYDQSVFLLDAIHACFEAIIEAVALVIFVIVLFLGSLRAAIIPIVTIPVCIVSVFTVMLLFGFTINIMTLLAVVLAIGL…	MAFTDPFIRRPVLASVVSLLIVLLGMQAFSKLVIREYPQMENALITVTTLYAGANAETIQGYITQPLQQSLASAEGIDYMTSVSRQNYSTISIYARIGANTDRLVTELLAKSNEVKSQLPPDAEDPVLQKEAADASALMYISFYSEQMNNPQITDYLSRVIQPKLATLPGIAEAEILGNQVFAMRLWLDPVKMAAFGVTAGEINQAVQQYNFLAAAGEVKGQLVVTSVNASTDLKSPQAFAAIPVKTDGDRRVLMGDVARVELGAASYDAISSFNGIPSVYIGIKGTPSANPLDVIKEVRAKMPELEEQLPPNLKVSIAYDATRFIQASIDEVVKTLGEAVLIVIVVVFLFLGAFRSVLIPVVTIPLSMIGVLFFMQAMGYSINLLTLLAMVLAIGLVV…	gene_1159|GeneMark.hmm|1018_aa|+|1|3057|AVM72_05970 Piscirickettsia salmonis strain AY3800B, complete genome	gnl|BL_ORD_ID|395|hsp_num:0
gene_2644	AVM72_13740 Piscirickettsia salmonis strain AY3800B, complete genome	1	1104	+	Strict	7.26903e-72	mexV	37	ARO:3003030	mexV	protein homolog model	n/a	efflux pump conferring antibiotic resistance; chloramphenicol resistance gene; tetracycline resistance gene; fluoroquinolone resistance gene	chloramphenicol resistance gene; efflux pump conferring antibiotic resistance; fluoroquinolone resistance gene; tetracycline resistance gene	241891	MSRRKAWLTLIILIVLLFGTISFFIYRHIQAGMKMLAAFIPPPATVSAVKVTETSWQPYLQSVGSLVAVNGVNVTSQVSGQVERILFQSGDFVEKGRPLVQLDDRTEQANLLQYKAKLKLDQLTYDRDRSLLKKNAISRQDVDTALTSLEQTKAQMLATEVSISQKLIRAPFSGKIGIRNVNLGQYISPGTNIVSLQSINPLHVNFSLPQEDMNKIKLGQKISAHVDTFASREFTGTITAMNSEVDSNTRTIEIQASLPNPKHELYPGMFTTVQIYLPVLPKVLTLPHTAVTYTLYGNSVYLIQLNGKTNQQGEPTGTVTRISIQTGDQRGNTVVINKGLKAGDLIVDGGQLKLENGATIALKNTTQ	MLLRRMLIMLAAVIAVVAILAGYKVYSIRQQIALFSAPKPPISVTASLAEKRPWQSRLPAIGSLKAFQGVTLTAEVSGTVRDVLFLSGDQVKLDQPLIQLESDVEEATLRTAEADLGLARAEYQRGRELIGSKAISKSEFDRLAAQWAKTSATVAELKAALAKKRVLAPFAGTIGIRQVDVGDYVSPGTPIATLQDLSTLLLDFHLPEQDFPLLSRGQLVKVRVAAYPAQVFDAEIAAINPKVDNETRNLQVRAALENPDGKLLPGMFANLEVMLPGEEQRVVVPETAITFTLYGDSIYVVGQKKDEQGQVSKDDKGQPQQVVERRFVRIGERREGLAVVLEGLEGGEQVVTSGQLKLDNGAAVAIVAERDLQQEH	gene_2644|GeneMark.hmm|367_aa|+|1|1104|AVM72_13740 Piscirickettsia salmonis strain AY3800B, complete genome	gnl|BL_ORD_ID|394|hsp_num:0
gene_779	AVM72_04005 Piscirickettsia salmonis strain AY3800B, complete genome	1	2595	+	Strict	0	aminocoumarin resistant alaS	61	ARO:3003830	aminocoumarin resistant alaS	protein homolog model	n/a	aminocoumarin resistance gene	aminocoumarin resistance gene	1094.34	MKTAIIRQAFLDYFKGKGHSVVPSSSLVPKDDPTLLFTNAGMVQFKDVFLGQEQRDYTRATSSQRCVRAGGKHNDLDNVGYTARHHTFFEMLGNFSFGDYFKREAILFAWEFLTEVMKLPKEKLWVTVYDKDEEAATIWTNDIGLSQERVIRIATKDNFWEMGDTGPCGPCSEIFYDHGPEVFGGLPGTVDEDGDRYIEIWNIVFMQYNRGADGELNPLPKPSVDTGMGLERLAAILQGVHNNYDIDLFQALIRYAADLAHCRDLANPSLRVIADHIRSCSFLIVDGMVPSSESRGYVLRRIIRRAIRHGHKLGIQDAFFYKLVAPLVQQMGEAYPELLQQQAMIERILLQEEEQFAKTLEQGMRVFEQSIADLTSAEIPGETIFKLYDTYGFPVDLTA…	MSKSTAEIRQAFLDFFHSKGHQVVASSSLVPHNDPTLLFTNAGMNQFKDVFLGLDKRNYSRATTSQRCVRAGGKHNDLENVGYTARHHTFFEMLGNFSFGDYFKHDAIQFAWELLTSEKWFALPKERLWVTVYESDDEAYEIWEKEVGIPRERIIRIGDNKGAPYASDNFWQMGDTGPCGPCTEIFYDHGDHIWGGPPGSPEEDGDRYIEIWNIVFMQFNRQADGTMEPLPKPSVDTGMGLERIAAVLQHVNSNYDIDLFRTLIQAVAKVTGATDLSNKSLRVIADHIRSCAFLIADGVMPSNENRGYVLRRIIRRAVRHGNMLGAKETFFYKLVGPLIDVMGSAGEDLKRQQAQVEQVLKTEEEQFARTLERGLALLDEELAKLSGDTLDGETAFRLY…	gene_779|GeneMark.hmm|864_aa|+|1|2595|AVM72_04005 Piscirickettsia salmonis strain AY3800B, complete genome	gnl|BL_ORD_ID|14|hsp_num:0
gene_2971	ileS Piscirickettsia salmonis strain AY3800B, complete genome	1	2814	+	Strict	3.0332e-51	Bifidobacteria intrinsic ileS conferring resistance to mupirocin	25	ARO:3003730	Bifidobacteria intrinsic ileS conferring resistance to mupirocin	protein homolog model	n/a	mupirocin resistance gene	mupirocin resistance gene	204527	MSSYKKTLNLPETKFPMRGNLPQREPGILQSWYTKKIYQKIRDARADQEAFILHDGPPYANGDIHVGHAVNKTLKDIVIKSKTLSGLNAPYVPGWDCHGLPIELRVEKKVGKVGAKIDAKTFRQKCRDYAQSQIDTQRESFKRLGVLGDWDQPYLTMDYQTEADTIRTLGHIVKRGHLHKGHKPVHWCVDCGSALAEAEVEYEDKTSPAIDVRFSVVDCSAFWSRVSPEQAIDKAWPISFVIWTTTPWTLPANRAVALGAEINYSVLLTGQEYLVVASDLVEQVKLRWNLVDVAVVAHFQGVGCEHVEVEHPLFADRIVPVILGTHVTTESGTGQVHTAPAHGPEDYQVGLKYDLALENPVGSNGCFVTGTPLFAGLHVRKADPEILAALAEAGKLLIS…	MSETTNSHVYPKANEGGETASVAPNPSFPNMEETVLKYWDKDDTFNKSVERNPSGDHSQNEFVFFDGPPFANGLPHYGHLLTGYAKDVIPRYQTMKGRKVNRVFGWDTHGLPAELEAQKELGIDSVDQIEKMGIDKFNDACRASVLKYTHEWQDYVHRQARWVDFEHGYKTLNIPYMESVMWAFKQLYEKGLAYQGYRVLPYCPKDQTPLSAHELRMDADVYQDRQDTTVSVAVKLRDEEDAYAVFWTTTPWTVPTNFAIVVGADIDYVEVRPTQGKYAGKKFYFGKPLLSKYEKELGEDYEVVRELKGSEMAGWRYWPVFPYFAGDKAESEGNVPGPEGYQIFTADYVDTVEGTGLVHQAPYGEDDMNTLNAHGIKSTDVLDAGCRFTAQCPDYEGMY…	gene_2971|GeneMark.hmm|937_aa|+|1|2814|ileS Piscirickettsia salmonis strain AY3800B, complete genome	gnl|BL_ORD_ID|228|hsp_num:0
gene_3139	AVM72_16325 Piscirickettsia salmonis strain AY3800B plasmid p3PS10, complete sequence	1	642	+	Strict	1.18394e-157	catII	99	ARO:3002684	catII	protein homolog model	n/a	chloramphenicol resistance gene; antibiotic inactivation enzyme	antibiotic inactivation enzyme; chloramphenicol resistance gene	448743	MNFTRIDLNTWNRREHFALYRQQIKCGFSLTTKLDITALRTALAETDYKFYPVMIYLISRVVNQFPEFRMAMKDNALIYWDQTDPVFTVFHKETETFSALFCRYCPDISEFMAGYNAVMAEYQHNTALFPQGALPENHLNISSLPWVSFDGFNLNITGNDDYFAPVFTMAKFQQEDNRVLLPVSVQVHHAVCDGFHAARFINTLQMMCDNILK	MNFTRIDLNTWNRREHFALYRQQIKCGFSLTTKLDITAFRTALAETDYKFYPVMIYLISRVVNQFPEFRMAMKDNALIYWDQTDPVFTVFHKETETFSALFCRYCPDISEFMAGYNAVMAEYQHNTALFPQGALPENHLNISSLPWVSFDGFNLNITGNDDYFAPVFTMAKFQQEDNRVLLPVSVQVHHAVCDGFHAARFINTLQMMCDNILK	gene_3139|GeneMark.hmm|213_aa|+|1|642|AVM72_16325 Piscirickettsia salmonis strain AY3800B plasmid p3PS10, complete sequence	gnl|BL_ORD_ID|2245|hsp_num:0
gene_1235	AVM72_06355 Piscirickettsia salmonis strain AY3800B, complete genome	1	3492	+	Strict	0	mfd	51	ARO:3003844	mfd	protein homolog model	n/a	antibiotic target protection protein; fluoroquinolone resistance gene	antibiotic target protection protein; fluoroquinolone resistance gene	1194.87	MKNKQIISSLPQKKGLVKAYGNAAGAATALLIAEALQQHNTGPALIIAEDSLMADQLAREIPFFQDSQNTNKPNLHYFPDWETLPYDRFSASEGIRSQRLKTLYDLKYQENTHCITSINAVLHYIAPVDILLKSTLLMHVGDKISLENFRLELAKAGYRHVEQVIEHGEFASRGALLDIFPMGAQTPFRIDFFDDEVDSIRRFDSETQRSIDKVTQIQLLPAYEHPFDGAAKRLFRNQWRERFISGDLNRHLPYQDLSQGYLPAGIEYYLPLFFKETASLFHYLADSTLIITSGNLQKSIKQYWQELSNRFDQYSHDIEYPLLKPNEICLDESIFFNQLKNFPRLHVQSEPLQESAGRYNFLTKTLPNIAVNPSLQFPLTNFKTFIQEQTDSSSSDNQR…	MPEQYRYTLPVKAGEQRLLGELTGAACATLVAEIAERHAGPVVLIAPDMQNALRLHDEISQFTDQMVMNLADWETLPYDSFSPHQDIISSRLSTLYQLPTMQRGVLIVPVNTLMQRVCPHSFLHGHALVMKKGQRLSRDALRTQLDSAGYRHVDQVMEHGEYATRGALLDLFPMGSELPYRLDFFDDEIDSLRVFDVDSQRTLEEVEAINLLPAHEFPTDKAAIELFRSQWRDTFEVKRDPEHIYQQVSKGTLPAGIEYWQPLFFSEPLPPLFSYFPANTLLVNTGDLETSAERFQADTLARFENRGVDPMRPLLPPQSLWLRVDELFSELKNWPRVQLKTEHLPTKAANANLGFQKLPDLAVQAQQKAPLDALRKFLETFDGPVVFSVESEGRREALG…	gene_1235|GeneMark.hmm|1163_aa|+|1|3492|AVM72_06355 Piscirickettsia salmonis strain AY3800B, complete genome	gnl|BL_ORD_ID|1961|hsp_num:0
gene_3136	AVM72_16310 Piscirickettsia salmonis strain AY3800B plasmid p3PS10, complete sequence	1	1212	+	Strict	0	tet31	99	ARO:3000476	tet31	protein homolog model	n/a	efflux pump conferring antibiotic resistance; tetracycline resistance gene	efflux pump conferring antibiotic resistance; tetracycline resistance gene	793497	MNRYITIALFITFLDATGMGLIMPVLPTLLEEFSVKESIATHYGFILAIYALMQVIFAPILGQLSDKFGRKPVLILSLIGAVCDYTLLSFSSALWMLYLGRMIAGISAATGAVAASMVADHTKKAERTKWFGKLGAAFGAGLIAGPAIGGFIGQYSAHFPFIIAAILNAIALIMVIILFPKEQSRPKEIEQDQSKIHEKTTINAPLIHILKPVLLLLMLFFTVQLIGQIPASTWVLFTEYRFEWNTFNIGLSLAGLGLMHIIFQAFVAGYIASRWKNETVFILGFILDASAFLLLAFISQVWLVIPTLILLAGGGIALPALQGLISIKTADEHQGKIQGIIVSLNNITGIIGPPIFAFSFAKTVTNWDGTLWLIGAVLYSILLGLYFLYQKIRAYKQLK…	MIGKLIMMNRYITIALLITFLDATGMGLIMPVLPTLLEEFSVKESIATHYGFILAIYALMQVIFAPILGQLSDKFGRKPVLILSLIGAVCDYTLLSFSSALWMLYLGRMIAGISAATGAVAASMVADHTKKAERTKWFGKLGAAFGAGLIAGPAIGGFIGQYSAHFPFIIAAILNAIALIMVIILFPKEQSRPKEIEQDQSKIHEKTTINAPLIHILKPVLLLLMLFFTVQLIGQIPASTWVLFTEYRFEWNTFNIGLSLAGLGLMHIIFQAFVAGYIASRWKNETVFILGFILDASAFLLLAFISQVWLVIPTLILLAGGGIALPALQGLISIKTADEHQGKIQGIMVSLTNITGIIGPPIFAFSFAKTVTNWDGTLWLIGAVLYSILLGLYFLYQKI…	gene_3136|GeneMark.hmm|403_aa|+|1|1212|AVM72_16310 Piscirickettsia salmonis strain AY3800B plasmid p3PS10, complete sequence	gnl|BL_ORD_ID|1441|hsp_num:0
gene_3142	AVM72_16340 Piscirickettsia salmonis strain AY3800B plasmid p3PS10, complete sequence	1	789	+	Strict	0	aadA	99	ARO:3002601	aadA	protein homolog model	n/a	antibiotic inactivation enzyme; aminoglycoside resistance gene	aminoglycoside resistance gene; antibiotic inactivation enzyme	520005	MREAVIAEVSTQLSEVVGVIERHLEPTLLAVHLYGSAVDGGLKPHSDIDLLVTVTVRLDETTRRALINDLLETSASPGESEILRAVEVTIVVHDDIIPWRYPAKRELQFGEWQRNDILAGIFEPATIDIDLAILLTKAREHSVALVGPAAEELFDPVPEQDLFEALNETLTLWNSPPDWAGDERNVVLTLSRIWYSAVTGKIAPKDVAADWAMERLPAQYQPVILEARQAYLGQEDRLASRADQLEEFVHYVKGEITKVVGK	MREAVIAEVSTQLSEVVGVIERHLEPTLLAVHLYGSAVDGGLKPHSDIDLLVTVTVRLDETTRRALINDLLETSASPGESEILRAVEVTIVVHDDIIPWRYPAKRELQFGEWQRNDILAGIFEPATIDIDLAILLTKAREHSVALVGPAAEELFDPVPEQDLFEALNETLTLWNSPPDWAGDERNVVLTLSRIWYSAVTGKIAPKDVAADWAMERLPAQYQPVILEARQAYLGQEEDRLASRADQLEEFVHYVKGEITKVVGK	gene_3142|GeneMark.hmm|262_aa|+|1|789|AVM72_16340 Piscirickettsia salmonis strain AY3800B plasmid p3PS10, complete sequence	gnl|BL_ORD_ID|256|hsp_num:0
gene_1198	AVM72_06165 Piscirickettsia salmonis strain AY3800B, complete genome	1	3081	+	Strict	0	mexW	41	ARO:3003031	mexW	protein homolog model	n/a	efflux pump conferring antibiotic resistance; chloramphenicol resistance gene; tetracycline resistance gene; fluoroquinolone resistance gene	chloramphenicol resistance gene; efflux pump conferring antibiotic resistance; fluoroquinolone resistance gene; tetracycline resistance gene	733791	MQFTDLFIKRPVLACVLSLVIFLTGLIAYNKLAVRQYPAVSANVVTISTSYSGASASLVEAFVTTPLEQALQGISGVDYVSSVSSAGNSRITVSLNLNADLYQALIEINNDLTPVLKKLPSGVDTPVIKEGDSNSTPMMIISFSSSKLTPEAINDYLQRVVQPQLANLSGVAQANILGPRVYAMRLWLNPAKMAALGVTTEDVSTALAANDLFAQAGSISTNSQVININIESSLNSAAQFNNLVIKSQQDQYVRLSDIGYAELGAQTKASSLYVNGKPAVGVGIIAKSDANPLMVANTVKNEVAEIQKQLPQGLSVRIARDSSSYIQDSLSEVSHTVMVAIVIVIAVVLLFLGSFRALMIPLVTIPVSLVGTFALMYLLGYSINVLTLLAFVLAIGLVV…	MAFTDPFIRRPVLASVVSLLIVLLGMQAFSKLVIREYPQMENALITVTTLYAGANAETIQGYITQPLQQSLASAEGIDYMTSVSRQNYSTISIYARIGANTDRLVTELLAKSNEVKSQLPPDAEDPVLQKEAADASALMYISFYSEQMNNPQITDYLSRVIQPKLATLPGIAEAEILGNQVFAMRLWLDPVKMAAFGVTAGEINQAVQQYNFLAAAGEVKGQLVVTSVNASTDLKSPQAFAAIPVKTDGDRRVLMGDVARVELGAASYDAISSFNGIPSVYIGIKGTPSANPLDVIKEVRAKMPELEEQLPPNLKVSIAYDATRFIQASIDEVVKTLGEAVLIVIVVVFLFLGAFRSVLIPVVTIPLSMIGVLFFMQAMGYSINLLTLLAMVLAIGLVV…	gene_1198|GeneMark.hmm|1026_aa|+|1|3081|AVM72_06165 Piscirickettsia salmonis strain AY3800B, complete genome	gnl|BL_ORD_ID|395|hsp_num:0
gene_2569	AVM72_13345 Piscirickettsia salmonis strain AY3800B, complete genome	1	3063	+	Strict	0	mexW	33	ARO:3003031	mexW	protein homolog model	n/a	efflux pump conferring antibiotic resistance; chloramphenicol resistance gene; tetracycline resistance gene; fluoroquinolone resistance gene	chloramphenicol resistance gene; efflux pump conferring antibiotic resistance; fluoroquinolone resistance gene; tetracycline resistance gene	560836	LSLPDFCIKNPVVTVVISLVIILLGLITYTRLSITGYPNISLPQVGVHTTLSGASASYMENQVSAVIEAQLANLTGVDFVESSSQPGVSDVLLQFKHGVNINQKVNEISNALAKVSSRLPHGIVGPEVHAANPNETPIISVFIADDKHNITYLTDYIKRYIQPQLQRISGVATVNASGSHNYAVRMWLEPAKMATLQVTVEDVINAIKSQNTLSQNGEIKTTSRTYPLIPDARINRVNDFNHLIISHSQNKNIRFDNIGSVGLGADNNQSFSTYDGKKGVSIGIVPASNANPLEVAQSVYQSVKTLEEHLPEGMSIKVAYDLSLFLQSSIDSVYESLWVAAALIVLIVFIFLGSLRASLIPLLTLPICLIGTFFFIYLFGFTLNIISLLALVLAIGLIV…	MAFTDPFIRRPVLASVVSLLIVLLGMQAFSKLVIREYPQMENALITVTTLYAGANAETIQGYITQPLQQSLASAEGIDYMTSVSRQNYSTISIYARIGANTDRLVTELLAKSNEVKSQLPPDAEDPVLQKEAADASALMYISFYSEQMNNPQITDYLSRVIQPKLATLPGIAEAEILGNQVFAMRLWLDPVKMAAFGVTAGEINQAVQQYNFLAAAGEVKGQLVVTSVNASTDLKSPQAFAAIPVKTDGDRRVLMGDVARVELGAASYDAISSFNGIPSVYIGIKGTPSANPLDVIKEVRAKMPELEEQLPPNLKVSIAYDATRFIQASIDEVVKTLGEAVLIVIVVVFLFLGAFRSVLIPVVTIPLSMIGVLFFMQAMGYSINLLTLLAMVLAIGLVV…	gene_2569|GeneMark.hmm|1020_aa|+|1|3063|AVM72_13345 Piscirickettsia salmonis strain AY3800B, complete genome	gnl|BL_ORD_ID|395|hsp_num:0
gene_2643	AVM72_13735 Piscirickettsia salmonis strain AY3800B, complete genome	1	3066	+	Strict	0	mexW	54	ARO:3003031	mexW	protein homolog model	n/a	efflux pump conferring antibiotic resistance; chloramphenicol resistance gene; tetracycline resistance gene; fluoroquinolone resistance gene	chloramphenicol resistance gene; efflux pump conferring antibiotic resistance; fluoroquinolone resistance gene; tetracycline resistance gene	1056.59	MKFTDIFVRRPVLASVVSIMILILGLRALFELQVRQYPKIENTVITVTTTYSGASASLIQSFITSPIEKAVASVDGIDYISAQSVTSTSTISIYLKPNVNADAAFTQVMSQVNSVQNQLPQDADQPVIAKQKSDSVALLYISYSSNELTSPQIYDYLSRVIQPKLQTVQGVGSASILGGNPFAMRVWLNPTRMAALHVTASDVSSALTANNYQSAAGQTKGVFSVYNISAKTDINTVKDFKNIVVKGDGDTLIHLEDVAKVELGSEDYSSSVIFNGKRGVFMAIQSTASANPLSVIKDVRKVLPELTKDLPPSLKQNVVYDATRYINASIQEVIKTIIEATAIVIVVIFLFLGSLRSVVIPVITIPLSLIGVCSLMLIFGYSINLLTLFAMVLAIGLVV…	MAFTDPFIRRPVLASVVSLLIVLLGMQAFSKLVIREYPQMENALITVTTLYAGANAETIQGYITQPLQQSLASAEGIDYMTSVSRQNYSTISIYARIGANTDRLVTELLAKSNEVKSQLPPDAEDPVLQKEAADASALMYISFYSEQMNNPQITDYLSRVIQPKLATLPGIAEAEILGNQVFAMRLWLDPVKMAAFGVTAGEINQAVQQYNFLAAAGEVKGQLVVTSVNASTDLKSPQAFAAIPVKTDGDRRVLMGDVARVELGAASYDAISSFNGIPSVYIGIKGTPSANPLDVIKEVRAKMPELEEQLPPNLKVSIAYDATRFIQASIDEVVKTLGEAVLIVIVVVFLFLGAFRSVLIPVVTIPLSMIGVLFFMQAMGYSINLLTLLAMVLAIGLVV…	gene_2643|GeneMark.hmm|1021_aa|+|1|3066|AVM72_13735 Piscirickettsia salmonis strain AY3800B, complete genome	gnl|BL_ORD_ID|395|hsp_num:0
gene_3143	AVM72_16345 Piscirickettsia salmonis strain AY3800B plasmid p3PS10, complete sequence	1	525	+	Perfect	2.63918e-126	sat-1	100	ARO:3002895	sat-1	protein homolog model	n/a	streptothricin resistance gene; antibiotic inactivation enzyme	antibiotic inactivation enzyme; streptothricin resistance gene	365925	MKISVIPEQVAETLDAENHFIVREVFDVHLSDQGFELSTRSVSPYRKDYISDDDSDEDSACYGAFIDQELVGKIELNSTWNDLASIEHIVVSHTHRGKGVAHSLIEFAKKWALSRQLLGIRLETQTNNVPACNLYAKCGFTLGGIDLFTYKTRPQVSNETAMYWYWFSGAQDDA	MKISVIPEQVAETLDAENHFIVREVFDVHLSDQGFELSTRSVSPYRKDYISDDDSDEDSACYGAFIDQELVGKIELNSTWNDLASIEHIVVSHTHRGKGVAHSLIEFAKKWALSRQLLGIRLETQTNNVPACNLYAKCGFTLGGIDLFTYKTRPQVSNETAMYWYWFSGAQDDA	gene_3143|GeneMark.hmm|174_aa|+|1|525|AVM72_16345 Piscirickettsia salmonis strain AY3800B plasmid p3PS10, complete sequence	gnl|BL_ORD_ID|132|hsp_num:0
gene_3134	AVM72_16300 Piscirickettsia salmonis strain AY3800B plasmid p3PS10, complete sequence	1	816	+	Perfect	0	sul2	100	ARO:3000412	sul2	protein homolog model	n/a	antibiotic target replacement protein; sulfonamide resistance gene	antibiotic target replacement protein; sulfonamide resistance gene	528865	MNKSLIIFGIVNITSDSFSDGGRYLAPDAAIAQARKLMAEGADVIDLGPASSNPDAAPVSSDTEIARIAPVLDALKADGIPVSLDSYQPATQAYALSRGVAYLNDIRGFPDAAFYPQLAKSSAKLVVMHSVQDGQADRREAPAGDIMDHIAAFFDARIAALTGAGIKRNRLVLDPGMGFFLGAAPETSLSVLARFDELRLRFDLPVLLSVSRKSFLRALTGRGPGDVGAATLAAELAAAAGGADFIRTHEPRPLRDGLAVLAALKETARIR	MNKSLIIFGIVNITSDSFSDGGRYLAPDAAIAQARKLMAEGADVIDLGPASSNPDAAPVSSDTEIARIAPVLDALKADGIPVSLDSYQPATQAYALSRGVAYLNDIRGFPDAAFYPQLAKSSAKLVVMHSVQDGQADRREAPAGDIMDHIAAFFDARIAALTGAGIKRNRLVLDPGMGFFLGAAPETSLSVLARFDELRLRFDLPVLLSVSRKSFLRALTGRGPGDVGAATLAAELAAAAGGADFIRTHEPRPLRDGLAVLAALKETARIR	gene_3134|GeneMark.hmm|271_aa|+|1|816|AVM72_16300 Piscirickettsia salmonis strain AY3800B plasmid p3PS10, complete sequence	gnl|BL_ORD_ID|1680|hsp_num:0
	ORFs found in p3PS10 plasmid

## Sheet: LF-89
ORF_ID	CONTIG	START	STOP	ORIENTATION	CUT_OFF	Best_Hit_evalue	Best_Hit_ARO	Best_Identites	ARO	ARO_name	Model_type	SNP	Best_Hit_ARO_category	AR0_category	bit_score	Predicted_Protein	CARD_Protein_Sequence	LABEL	ID
gene_1740	PSLF89_2473 Piscirickettsia salmonis strain LF-89, complete genome	1	3492	+	Strict	0	mfd	51	ARO:3003844	mfd	protein homolog model	n/a	antibiotic target protection protein; fluoroquinolone resistance gene	antibiotic target protection protein; fluoroquinolone resistance gene	1194.87	MKNKQIISSLPQKKGLVKAYGNAAGAATALLIAEALQQHNTGPALIIAEDSLMADQLAREIPFFQDSQNTNKPNLHYFPDWETLPYDRFSASEGIRSQRLKTLYDLKYQENTHCITSINAVLHYIAPVDILLKSTLLMHVGDKISLENFRLELAKAGYRHVEQVIEHGEFASRGALLDIFPMGAQTPFRIDFFDDEVDSIRRFDSETQRSIDKVTQIQLLPAYEHPFDGAAKRLFRNQWRERFISGDLNRHLPYQDLSQGYLPAGIEYYLPLFFKETASLFHYLADSTLIITSGNLQKSIKQYWQELSNRFDQYSHDIEYPLLKPNEICLDESIFFNQLKNFPRLHVQSEPLQESAGRYNFLTKTLPNIAVNPSLQFPLTNFKTFIQEQTDSSSSDNQR…	MPEQYRYTLPVKAGEQRLLGELTGAACATLVAEIAERHAGPVVLIAPDMQNALRLHDEISQFTDQMVMNLADWETLPYDSFSPHQDIISSRLSTLYQLPTMQRGVLIVPVNTLMQRVCPHSFLHGHALVMKKGQRLSRDALRTQLDSAGYRHVDQVMEHGEYATRGALLDLFPMGSELPYRLDFFDDEIDSLRVFDVDSQRTLEEVEAINLLPAHEFPTDKAAIELFRSQWRDTFEVKRDPEHIYQQVSKGTLPAGIEYWQPLFFSEPLPPLFSYFPANTLLVNTGDLETSAERFQADTLARFENRGVDPMRPLLPPQSLWLRVDELFSELKNWPRVQLKTEHLPTKAANANLGFQKLPDLAVQAQQKAPLDALRKFLETFDGPVVFSVESEGRREALG…	gene_1740|GeneMark.hmm|1163_aa|+|1|3492|PSLF89_2473 Piscirickettsia salmonis strain LF-89, complete genome	gnl|BL_ORD_ID|1961|hsp_num:0
gene_469	PSLF89_989	1	2814	+	Strict	3.0332e-51	Bifidobacteria intrinsic ileS conferring resistance to mupirocin	25	ARO:3003730	ileS	protein homolog model	n/a	mupirocin resistance gene	mupirocin resistance gene	204527	MSSYKKTLNLPETKFPMRGNLPQREPGILQSWYTKKIYQKIRDARADQEAFILHDGPPYANGDIHVGHAVNKTLKDIVIKSKTLSGLNAPYVPGWDCHGLPIELRVEKKVGKVGAKIDAKTFRQKCRDYAQSQIDTQRESFKRLGVLGDWDQPYLTMDYQTEADTIRTLGHIVKRGHLHKGHKPVHWCVDCGSALAEAEVEYEDKTSPAIDVRFSVVDCSAFWSRVSPEQAIDKAWPISFVIWTTTPWTLPANRAVALGAEINYSVLLTGQEYLVVASDLVEQVKLRWNLVDVAVVAHFQGVGCEHVEVEHPLFADRIVPVILGTHVTTESGTGQVHTAPAHGPEDYQVGLKYDLALENPVGSNGCFVTGTPLFAGLHVRKADPEILAALAEAGKLLIS…	MSETTNSHVYPKANEGGETASVAPNPSFPNMEETVLKYWDKDDTFNKSVERNPSGDHSQNEFVFFDGPPFANGLPHYGHLLTGYAKDVIPRYQTMKGRKVNRVFGWDTHGLPAELEAQKELGIDSVDQIEKMGIDKFNDACRASVLKYTHEWQDYVHRQARWVDFEHGYKTLNIPYMESVMWAFKQLYEKGLAYQGYRVLPYCPKDQTPLSAHELRMDADVYQDRQDTTVSVAVKLRDEEDAYAVFWTTTPWTVPTNFAIVVGADIDYVEVRPTQGKYAGKKFYFGKPLLSKYEKELGEDYEVVRELKGSEMAGWRYWPVFPYFAGDKAESEGNVPGPEGYQIFTADYVDTVEGTGLVHQAPYGEDDMNTLNAHGIKSTDVLDAGCRFTAQCPDYEGMY…	gene_469|GeneMark.hmm|937_aa|+|1|2814|ileS Piscirickettsia salmonis strain LF-89, complete genome	gnl|BL_ORD_ID|228|hsp_num:0
gene_68	PSLF89_3326 Piscirickettsia salmonis strain LF-89, complete genome	1	3063	+	Strict	0	mexW	33	ARO:3003031	mexW	protein homolog model	n/a	efflux pump conferring antibiotic resistance; chloramphenicol resistance gene; tetracycline resistance gene; fluoroquinolone resistance gene	chloramphenicol resistance gene; efflux pump conferring antibiotic resistance; fluoroquinolone resistance gene; tetracycline resistance gene	560836	LSLPDFCIKNPVVTVVISLVIILLGLITYTRLSITGYPNISLPQVGVHTTLSGASASYMENQVSAVIEAQLANLTGVDFVESSSQPGVSDVLLQFKHGVNINQKVNEISNALAKVSSRLPHGIVGPEVHAANPNETPIISVFIADDKHNITYLTDYIKRYIQPQLQRISGVATVNASGSHNYAVRMWLEPAKMATLQVTVEDVINAIKSQNTLSQNGEIKTTSRTYPLIPDARINRVNDFNHLIISHSQNKNIRFDNIGSVGLGADNNQSFSTYDGKKGVSIGIVPASNANPLEVAQSVYQSVKTLEEHLPEGMSIKVAYDLSLFLQSSIDSVYESLWVAAALIVLIVFIFLGSLRASLIPLLTLPICLIGTFFFIYLFGFTLNIISLLALVLAIGLIV…	MAFTDPFIRRPVLASVVSLLIVLLGMQAFSKLVIREYPQMENALITVTTLYAGANAETIQGYITQPLQQSLASAEGIDYMTSVSRQNYSTISIYARIGANTDRLVTELLAKSNEVKSQLPPDAEDPVLQKEAADASALMYISFYSEQMNNPQITDYLSRVIQPKLATLPGIAEAEILGNQVFAMRLWLDPVKMAAFGVTAGEINQAVQQYNFLAAAGEVKGQLVVTSVNASTDLKSPQAFAAIPVKTDGDRRVLMGDVARVELGAASYDAISSFNGIPSVYIGIKGTPSANPLDVIKEVRAKMPELEEQLPPNLKVSIAYDATRFIQASIDEVVKTLGEAVLIVIVVVFLFLGAFRSVLIPVVTIPLSMIGVLFFMQAMGYSINLLTLLAMVLAIGLVV…	gene_68|GeneMark.hmm|1020_aa|+|1|3063|PSLF89_3326 Piscirickettsia salmonis strain LF-89, complete genome	gnl|BL_ORD_ID|395|hsp_num:0
gene_143	PSLF89_3250 Piscirickettsia salmonis strain LF-89, complete genome	1	3066	+	Strict	0	mexW	54	ARO:3003031	mexW	protein homolog model	n/a	efflux pump conferring antibiotic resistance; chloramphenicol resistance gene; tetracycline resistance gene; fluoroquinolone resistance gene	chloramphenicol resistance gene; efflux pump conferring antibiotic resistance; fluoroquinolone resistance gene; tetracycline resistance gene	1056.59	MKFTDIFVRRPVLASVVSIMILILGLRALFELQVRQYPKIENTVITVTTTYSGASASLIQSFITSPIEKAVASVDGIDYISAQSVTSTSTISIYLKPNVNADAAFTQVMSQVNSVQNQLPQDADQPVIAKQKSDSVALLYISYSSNELTSPQIYDYLSRVIQPKLQTVQGVGSASILGGNPFAMRVWLNPTRMAALHVTASDVSSALTANNYQSAAGQTKGVFSVYNISAKTDINTVKDFKNIVVKGDGDTLIHLEDVAKVELGSEDYSSSVIFNGKRGVFMAIQSTASANPLSVIKDVRKVLPELTKDLPPSLKQNVVYDATRYINASIQEVIKTIIEATAIVIVVIFLFLGSLRSVVIPVITIPLSLIGVCSLMLIFGYSINLLTLFAMVLAIGLVV…	MAFTDPFIRRPVLASVVSLLIVLLGMQAFSKLVIREYPQMENALITVTTLYAGANAETIQGYITQPLQQSLASAEGIDYMTSVSRQNYSTISIYARIGANTDRLVTELLAKSNEVKSQLPPDAEDPVLQKEAADASALMYISFYSEQMNNPQITDYLSRVIQPKLATLPGIAEAEILGNQVFAMRLWLDPVKMAAFGVTAGEINQAVQQYNFLAAAGEVKGQLVVTSVNASTDLKSPQAFAAIPVKTDGDRRVLMGDVARVELGAASYDAISSFNGIPSVYIGIKGTPSANPLDVIKEVRAKMPELEEQLPPNLKVSIAYDATRFIQASIDEVVKTLGEAVLIVIVVVFLFLGAFRSVLIPVVTIPLSMIGVLFFMQAMGYSINLLTLLAMVLAIGLVV…	gene_143|GeneMark.hmm|1021_aa|+|1|3066|PSLF89_3250 Piscirickettsia salmonis strain LF-89, complete genome	gnl|BL_ORD_ID|395|hsp_num:0
gene_1291	PSLF89_1961 Piscirickettsia salmonis strain LF-89, complete genome	1	2595	+	Strict	0	aminocoumarin resistant alaS	61	ARO:3003830	aminocoumarin resistant alaS	protein homolog model	n/a	aminocoumarin resistance gene	aminocoumarin resistance gene	1094.34	MKTAIIRQAFLDYFKGKGHSVVPSSSLVPKDDPTLLFTNAGMVQFKDVFLGQEQRDYTRATSSQRCVRAGGKHNDLDNVGYTARHHTFFEMLGNFSFGDYFKREAILFAWEFLTEVMKLPKEKLWVTVYDKDEEAATIWTNDIGLSQERVIRIATKDNFWEMGDTGPCGPCSEIFYDHGPEVFGGLPGTVDEDGDRYIEIWNIVFMQYNRGADGELNPLPKPSVDTGMGLERLAAILQGVHNNYDIDLFQALIRYAADLAHCRDLANPSLRVIADHIRSCSFLIVDGMVPSSESRGYVLRRIIRRAIRHGHKLGIQDAFFYKLVAPLVQQMGEAYPELLQQQAMIERILLQEEEQFAKTLEQGMRVFEQSIADLTSAEIPGETIFKLYDTYGFPVDLTA…	MSKSTAEIRQAFLDFFHSKGHQVVASSSLVPHNDPTLLFTNAGMNQFKDVFLGLDKRNYSRATTSQRCVRAGGKHNDLENVGYTARHHTFFEMLGNFSFGDYFKHDAIQFAWELLTSEKWFALPKERLWVTVYESDDEAYEIWEKEVGIPRERIIRIGDNKGAPYASDNFWQMGDTGPCGPCTEIFYDHGDHIWGGPPGSPEEDGDRYIEIWNIVFMQFNRQADGTMEPLPKPSVDTGMGLERIAAVLQHVNSNYDIDLFRTLIQAVAKVTGATDLSNKSLRVIADHIRSCAFLIADGVMPSNENRGYVLRRIIRRAVRHGNMLGAKETFFYKLVGPLIDVMGSAGEDLKRQQAQVEQVLKTEEEQFARTLERGLALLDEELAKLSGDTLDGETAFRLY…	gene_1291|GeneMark.hmm|864_aa|+|1|2595|PSLF89_1961 Piscirickettsia salmonis strain LF-89, complete genome	gnl|BL_ORD_ID|14|hsp_num:0
gene_144	PSLF89_3249 Piscirickettsia salmonis strain LF-89, complete genome	1	1104	+	Strict	7.26903e-72	mexV	37	ARO:3003030	mexV	protein homolog model	n/a	efflux pump conferring antibiotic resistance; chloramphenicol resistance gene; tetracycline resistance gene; fluoroquinolone resistance gene	chloramphenicol resistance gene; efflux pump conferring antibiotic resistance; fluoroquinolone resistance gene; tetracycline resistance gene	241891	MSRRKAWLTLIILIVLLFGTISFFIYRHIQAGMKMLAAFIPPPATVSAVKVTETSWQPYLQSVGSLVAVNGVNVTSQVSGQVERILFQSGDFVEKGRPLVQLDDRTEQANLLQYKAKLKLDQLTYDRDRSLLKKNAISRQDVDTALTSLEQTKAQMLATEVSISQKLIRAPFSGKIGIRNVNLGQYISPGTNIVSLQSINPLHVNFSLPQEDMNKIKLGQKISAHVDTFASREFTGTITAMNSEVDSNTRTIEIQASLPNPKHELYPGMFTTVQIYLPVLPKVLTLPHTAVTYTLYGNSVYLIQLNGKTNQQGEPTGTVTRISIQTGDQRGNTVVINKGLKAGDLIVDGGQLKLENGATIALKNTTQ	MLLRRMLIMLAAVIAVVAILAGYKVYSIRQQIALFSAPKPPISVTASLAEKRPWQSRLPAIGSLKAFQGVTLTAEVSGTVRDVLFLSGDQVKLDQPLIQLESDVEEATLRTAEADLGLARAEYQRGRELIGSKAISKSEFDRLAAQWAKTSATVAELKAALAKKRVLAPFAGTIGIRQVDVGDYVSPGTPIATLQDLSTLLLDFHLPEQDFPLLSRGQLVKVRVAAYPAQVFDAEIAAINPKVDNETRNLQVRAALENPDGKLLPGMFANLEVMLPGEEQRVVVPETAITFTLYGDSIYVVGQKKDEQGQVSKDDKGQPQQVVERRFVRIGERREGLAVVLEGLEGGEQVVTSGQLKLDNGAAVAIVAERDLQQEH	gene_144|GeneMark.hmm|367_aa|+|1|1104|PSLF89_3249 Piscirickettsia salmonis strain LF-89, complete genome	gnl|BL_ORD_ID|394|hsp_num:0
gene_1703	PSLF89_2431 Piscirickettsia salmonis strain LF-89, complete genome	1	3081	+	Strict	0	mexW	41	ARO:3003031	mexW	protein homolog model	n/a	efflux pump conferring antibiotic resistance; chloramphenicol resistance gene; tetracycline resistance gene; fluoroquinolone resistance gene	chloramphenicol resistance gene; efflux pump conferring antibiotic resistance; fluoroquinolone resistance gene; tetracycline resistance gene	733791	MQFTDLFIKRPVLACVLSLVIFLTGLIAYNKLAVRQYPAVSANVVTISTSYSGASASLVEAFVTTPLEQALQGISGVDYVSSVSSAGNSRITVSLNLNADLYQALIEINNDLTPVLKKLPSGVDTPVIKEGDSNSTPMMIISFSSSKLTPEAINDYLQRVVQPQLANLSGVAQANILGPRVYAMRLWLNPAKMAALGVTTEDVSTALAANDLFAQAGSISTNSQVININIESSLNSAAQFNNLVIKSQQDQYVRLSDIGYAELGAQTKASSLYVNGKPAVGVGIIAKSDANPLMVANTVKNEVAEIQKQLPQGLSVRIARDSSSYIQDSLSEVSHTVMVAIVIVIAVVLLFLGSFRALMIPLVTIPVSLVGTFALMYLLGYSINVLTLLAFVLAIGLVV…	MAFTDPFIRRPVLASVVSLLIVLLGMQAFSKLVIREYPQMENALITVTTLYAGANAETIQGYITQPLQQSLASAEGIDYMTSVSRQNYSTISIYARIGANTDRLVTELLAKSNEVKSQLPPDAEDPVLQKEAADASALMYISFYSEQMNNPQITDYLSRVIQPKLATLPGIAEAEILGNQVFAMRLWLDPVKMAAFGVTAGEINQAVQQYNFLAAAGEVKGQLVVTSVNASTDLKSPQAFAAIPVKTDGDRRVLMGDVARVELGAASYDAISSFNGIPSVYIGIKGTPSANPLDVIKEVRAKMPELEEQLPPNLKVSIAYDATRFIQASIDEVVKTLGEAVLIVIVVVFLFLGAFRSVLIPVVTIPLSMIGVLFFMQAMGYSINLLTLLAMVLAIGLVV…	gene_1703|GeneMark.hmm|1026_aa|+|1|3081|PSLF89_2431 Piscirickettsia salmonis strain LF-89, complete genome	gnl|BL_ORD_ID|395|hsp_num:0
gene_1664	PSLF89_2386 Piscirickettsia salmonis strain LF-89, complete genome	1	3057	+	Strict	0	mexW	35	ARO:3003031	mexW	protein homolog model	n/a	efflux pump conferring antibiotic resistance; chloramphenicol resistance gene; tetracycline resistance gene; fluoroquinolone resistance gene	chloramphenicol resistance gene; efflux pump conferring antibiotic resistance; fluoroquinolone resistance gene; tetracycline resistance gene	581637	MQLPEICIRHPVFATVLSIMLMIVGVVSFNSLEMTYFPRFDSPTVQISASLDGASPESMAKDVASKIENAIQSSASGIVDIKSTSKIGSTTITVTFNNQVNYYAQVNNIRGAIAGIQGTQLPAGMDPPTVSTEFVLTPTLNLAFIDPSMSQDDLNQFVNDKMKHYFENLPGVGAVWIFGGSSRALRVWLDPVRMAALKITASDVVNALGEDNVDFPAGVIQGENRNFTLVTHVRFTSPEQFAALILRDSHGQTVRLGDVAKVALGENSLTPSPMKINGKNGIVMEIRPTTTANPIDVAKEARAQIAKLQSSLPKGMELKAAYDQSVFLLDAIHACFEAIIEAVALVIFVIVLFLGSLRAAIIPIVTIPVCIVSVFTVMLLFGFTINIMTLLAVVLAIGL…	MAFTDPFIRRPVLASVVSLLIVLLGMQAFSKLVIREYPQMENALITVTTLYAGANAETIQGYITQPLQQSLASAEGIDYMTSVSRQNYSTISIYARIGANTDRLVTELLAKSNEVKSQLPPDAEDPVLQKEAADASALMYISFYSEQMNNPQITDYLSRVIQPKLATLPGIAEAEILGNQVFAMRLWLDPVKMAAFGVTAGEINQAVQQYNFLAAAGEVKGQLVVTSVNASTDLKSPQAFAAIPVKTDGDRRVLMGDVARVELGAASYDAISSFNGIPSVYIGIKGTPSANPLDVIKEVRAKMPELEEQLPPNLKVSIAYDATRFIQASIDEVVKTLGEAVLIVIVVVFLFLGAFRSVLIPVVTIPLSMIGVLFFMQAMGYSINLLTLLAMVLAIGLVV…	gene_1664|GeneMark.hmm|1018_aa|+|1|3057|PSLF89_2386 Piscirickettsia salmonis strain LF-89, complete genome	gnl|BL_ORD_ID|395|hsp_num:0
